# Supplementary material for: Suggestion for item allocation to 8 nursing activity categories of the Korean Nursing Licensing Examination: a survey-based descriptive study
Source: J Educ Eval Health Prof. 2023 Jun 12;20:18. doi: 10.3352/jeehp.2023.20.18 (PMC10352010; doi:10.3352/jeehp.2023.20.18)
Supplement: Supplementary file 1 [file jeehp-20-18-dataset1.xlsx]

## Sheet: Sheet1
Dataset 1. The Korean Nursing Licensing Examination items comprising 8 activity categories based on the results of the second opinion survey of the 7 member societies
대 분 류	번 호			1차	2차	1,2	1차	2차	1차	2차	1차	2차	1차	2차	2차
		신규간호사 직무항목	지식항목			차
				성인	성인	관리	모성	모성	기본	기본	정신	정신	지역	지역	아동
				-141	-139	-75	-65	-72	-86	-87	-96	-93	-113	-127	-205
	1	인수인계시행	업무인수인계			관리
	2	법적 실무범위	간호표준실무, 간호관리표준실무										지역
I.		내에서 간호 수행				관리								지역
간 호 관 리 와	3	기록시 표준화된	간호기록 시 표준약어
		약어 사용				관리
전 문 성
	4	지침에 따라 간호기록	간호기록지침			관리
향 상			환자개인정보보호			관리		모성			정신	정신	지역	지역
			간호정보시스템			관리
	5	입원, 전동, 퇴원	입원관리, 퇴원관리 및 교육, 전과전동업무			관리
			입퇴원, 전과전동시 인수인계			관리
			고위험 환자관리체계			관리
	6	장비를 적절하고	물품관리										지역
		안전하게 사용				관리								지역
	7	간호단위 물품교환체계에 따른	약품관리			관리							지역	지역
		물품관리	마약 및 고위험 약품관리								정신
						관리						정신		지역
			의료의 질관리, 간호의 질관리 및 질향상활동			관리								지역
	8	질 향상(QI) 활동에 참여
			질관리 전략 및 절차			관리								지역
			의료기관인증제도 및 인증기준			관리
			질관리 평가기준 및 도구			관리								지역
		간호사업 평가 관련 업무수행(도구개발, 자료조사, 분석,	간호사업평가										지역
	9	비교 및 사업개선)												지역
			간호관리 통제기능
						관리
			간호윤리, 생명의료윤리 원칙, 윤리 이론 및
			윤리적 사고			관리
I.	10	간호전문직 윤리 준수와 역할	한국간호사 윤리강령			관리
간 호 관 리 와			연구윤리			관리
			전문직 협력관련 간호윤리			관리							지역	지역
전 문 성			자원분배 관련 간호윤리			관리							지역	지역
			간호전문직관			관리
향 상			간호사의 임무와 역할			관리							지역	지역
			소수집단 인권보호 및 윤리적 간호			관리					정신	정신	지역	지역	아동
			정신건강복지법								정신	정신
			공중보건관리 법률										지역	지역
			대상자의 개인정보 빛 사생화 보호권리(사생활,								정신		지역
	11	대상자의 개인정보 및 사생활 보호	인격권, 정보보호권, 평등권)			관리						정신		지역
			대상자의 법적 권리 보호방안			관리							지역	지역
			공중보건상 재난시 자료의 비밀보장										지역	지역
	12	대상자에게 치료 및 절차에 따라 적절한 설명을 하고 동의를	간호사의 법적 의무										지역
		획득하였는지 확인				관리		모성						지역
	13	환자의 권리와 책임에 관하여 대상자에게 교육	간호와 치료에 관한 환자권리 및 책임			관리							지역	지역
		제공	간호사의 법적 의무와 책임			관리							지역	지역
			환자권리존중 및 보호			관리					정신	정신	지역	지역	아동
	14	억제대 사용시 법적 및 윤리적 간호	신체억제대 사용지침, 억제대 사용관련 윤리적								정신
			사고 및 결정			관리						정신
			일차보건의료										지역	지역
I.			지역사회간호의 정의										지역	지역
	15	일차의료기반의 보건간호	지역사회와 건강개념										지역	지역
간 호 관 리 와			건강의 결정요인										지역	지역
			국제보건기구의 간호정책 및 활동										지역	지역
전 문 성			보건의료체계의 이해										지역	지역
			진료비 지불보상제도			관리							지역	지역
향 상			보건관리자의 역할 및 업무										지역	지역
			산업전문간호사의 역할										지역	지역
	16	지역사회 간호사업의 법적 기준 및 지침에 따른 활동 참여	보건/간호사업기획 및 수행										지역	지역
			보건교육자, 보건진료원의 역할										지역	지역
			보건정보 및 기술활용										지역	지역
			건강증진 종합계획										지역	지역
			간호사업의 법적 기준 및 지침										지역	지역
			사례관리 정의 및 원칙			관리							지역	지역
	17	사례관리활동 참여	조정과 협력			관리							지역	지역
			간호관리체계 및 과정			관리							지역	지역
			사례관리모델 및 사례, 사레관리과정			관리							지역	지역
			간호관리업무, 역량			관리							지역
			관리이론			관리
			기획 원칙 및 구성요소, 기획단계			관리
	18	업무를 조직화하여 일을 효율적으로 관리	계획안과 목표관리			관리
I.			의사결정			관리
			예산관리			관리
간 호 관 리 와			조직화원리, 조직구조 및 권한			관리
			직무설계, 직무분석, 직무평가			관리
전 문 성			간호전달체계			관리
			간호조직문화와 조직변화			관리
향 상			간호인적자원관리			관리
	19	환자분류체계 관련 정보수집 및 활용	환자분류체계			관리							지역	지역
			간호업무량 및 인력산정, 간호업무배정			관리							지역	지역
	20	간호대상에 적합한 다양한 자원 및	간호서비스마케팅										지역
		매체선택				관리								지역
			취약가족과 간호, 가족의 개념					모성			정신	정신	지역	지역	아동
	21	취약가족에 필요한 지역사회 자원활용	가족생활주기의 특성										지역	지역	아동
			가족관련이론										지역	지역
			가족간호과정										지역	지역
			조정과 협력			관리								지역
	22	전문직간 협업	리더십			관리								지역
			동기부여이론 및 동기부여 적용			관리								지역
			임파워먼트			관리								지역
			효과적인 의사소통			관리					정신	정신		지역
			주장행동			관리								지역
			갈등관리, 직무스트레스 관리			관리								지역
			사생활유지관리			관리					정신	정신	지역	지역
II.
			환경관리 및 환자안전관리			관리			기본	기본	정신	정신	지역	지역
안 전 과
			환자안전사고예방(관련법포함)			관리					정신	정신	지역	지역
감 염 관 리	23	안전한 환경 제공
			환자안전 사고보고체계 및 사고기록			관리					정신	정신	지역	지역
			환자안전문제발생 시 대응방안 및 운영체계			관리					정신	정신	지역	지역
			조직의 환자안전문화			관리					정신	정신
			보안계획(신생아실 안전, 폭력, 통제된 접근) 및
			절차 준수			관리
			안전사고 유형, 위험요인과 예방			관리			기본	기본	정신	정신	지역	지역	아동
			낙상예방 및 관리			관리			기본	기본	정신	정신	지역	지역	아동
			안전사고시 기록			관리					정신	정신	지역	지역
			신체보호대 적응증, 신체보호대 종류, 신체보호대						기본		정신
			적용 시 주의점, 적용방법							기본		정신
			병원감염관리			관리			기본	기본	정신	정신
			감염관리지침			관리			기본	기본			지역	지역
			무균술의 기본원리						기본	기본
			소독방법 / 소독수준, 소독방법, 소독제의						기본				지역
II.			종류와 용도							기본				지역
안 전 과
			멸균방법 / 멸균준비, 멸균방법과 적용						기본	기본
감 염 관 리	24	감염관리	무균술의 원리, 상처감염예방법						기본	기본
			외과적무균술 정의, 외과적 무균술의 기본원리와						기본
			적용							기본
			표준주의지침			관리			기본	기본			지역	지역
			감염위험요인사정 / 감염유형, 감염회로, 감염에 대한 신체방어, 감염 감수성에 영향을 미치는	성인					기본				지역
			요인		성인					기본				지역
			의료관련감염 정의, 종류, 위험요인, 교차감염						기본	기본
			병원감염(요로감염, 폐렴, 수술창상감염,	성인					기본
			혈액감염 등) 관리 및 결과 평가		성인	관리				기본
			전파경로별 주의지침(공기주의, 접촉주의, 비말주의), 다제내성균 감염관리, 면역저하						기본				지역
			대상자 관리(역격리), 보호장구 착용과 벗기			관리				기본				지역
			의료폐기물 종류별 관리 및 주의점			관리
	25	위험물질과	고위험약품 및 마약관리								정신
		유해물질관리				관리						정신
	26	간호계획, 진료지침	간호과정	성인			모성		기본		정신		지역		아동
Ⅲ.		수행			성인			모성		기본		정신		지역
	27	대상자의 건강문제에	건강문제의 우선순위 결정	성인			모성				정신		지역		아동
		대해 우선순위 결정
			활력징후의 중요성과 영향요인, 각 활력징후	성인					기본		정신
	28	활력징후 사정	정상범위, 측정법, 의미와 해석							기본		정신		지역	아동
			말초산소포화도에 영향을 미치는 요인, 측정방법	성인					기본
			및 주의점, 정상범위, 의미와 해석		성인					기본					아동
III.			청결한 기도유지, 고무흡인기의 적절한 사용,
			호흡측정 및 호흡양상 관찰					모성							아동
위 험 요 인
	29	신생아간호	체온유지간호					모성							아동
사 정			신생아목욕간호, 제대간호, 기저귀발진 예방,					모성							아동
			신생아의 영양, 모유수유/인공수유 방법, 신생아
			수유행동, 체중측정					모성							아동
			감염과 상해로 부터 보호, 예방접종												아동
			애착행동사정, 부모-신생아 애착증진 간호					모성							아동
			신생아 퇴원기준목록, 신생아 돌봄지도, 수면과
			활동, 신생아 선별검사와 예방접종												아동
			고형식이의 선택과 준비, 고형식이의 시작, 이유,
			스스로 먹기, 음식 알레르기												아동
	30	영아간호
			치아발달, 치아건강관리, 저충치식이, 유아기
			우식증 예방												아동
			낯가림, 분리불안 대처 방안												아동
			영아산통의 증상, 치료관리, 간호중재												아동
			영아돌연사증후군 원인, 위험요인, 보호요소,
			간호중재												아동
			대소변가리기 훈련 준비, 방법, 단계												아동
	31	유아간호	분노발작 대처 방안												아동
			거부증 대처 방안								정신	정신			아동
			퇴행 대처 방안								정신	정신			아동
	32	학령전기간호	언어문제 예방과 조기발견, 말더듬 관리								정신	정신			아동
			학령전기아동의 공포특성, 극복방안								정신	정신			아동
			악몽과 야경증 대처방안								정신	정신			아동
			학령기 아동의 사회적 관계, 또래집단의												아동
			정체성과 협력, 부적절한 또래와의 관계									정신
III.	33	학령기간호
위 험 요 인			학교공포증 대처방안								정신	정신			아동
			성장통 관리												아동
사 정			영양, 수면과 휴식, 운동과 활동, 치아건강,												아동
			안전한 습관, 사고예방									정신
			사춘기 여성 건강사정 / 2차성징, 테너단계,				모성								아동
			여아와 남아의 성적 성숙					모성
	34	청소년간호
			초경				모성	모성							아동
			사춘기의 신체, 심리적 발달 특성				모성	모성							아동
			건강에 대한 관점, 청소년기의 위험행동(중독,								정신				아동
			자살, 학교폭력, 섭식장애) 간호관리									정신
	35	폐경기 여성간호	완(폐)경 여성 건강사정과 간호				모성	모성
	36	노인간호	노화에 따른 생리적변화	성인	성인									지역
			노인 대상자 건강교육	성인	성인									지역
	37	성건강간호	월경전 증후군 간호				모성	모성
	38	건강력사정	건강력 사정을 위한 문진요소	성인	성인						정신	정신			아동
			기관별 review of system	성인	성인										아동
	39	신체검진 수행 및 결과해석	초점 사정(focused assessment) 수행	성인	성인										아동
			기관별 신체검진 (두경부, 흉부, 복부, 근골격계,	성인											아동
			호흡기계, 심혈관계, 신경계, 생식기계)
			여성생식기 사정				모성
	40	생식기 건강사정						모성
			생식기 검진 전후 간호(질경검진,				모성
			자궁경부세포검사, 세포도말검사)					모성
			유방건강사정				모성	모성
III.	41	태아건강사정 및 간호	태아건강사정(태아추음파, 태동측정, 신체계측, 생물리학적 계수, 모체혈청검사, 태아전자감시,				모성
			양수천차, 융모막생검)					모성
위 험 요 인
			출생시 신생아 평가-심박동수, 호흡노력, 근력,				모성
사 정			자극에 대한 반응, 피부색					모성							아동
	42	신생아 건강사정 및 간호	머리둘레, 가슴둘레, 머리엉덩길이, 복부둘레,				모성
			머리발꿈치 길이, 체중					모성							아동
			신생아 신체사정을 위한 환경, 방법과 특징적
			소견, 신생아 반사 사정												아동
			신생아 선별검사 종류, 방법 및 시기												아동
			신생아의 울음 및 수면의 특성, 여아의
			마유,혈액성분비물, 남아의 통증성 지속성 발기												아동
			생리적 황달원인, 기간, 관리												아동
			고위험 신생아의 생리적 기능과 특성, 신체사정												아동
			고위험 신생아의 체온, 호흡유지, 영양유지,
			피부간호												아동
	43	고위험신생아 건강사정 및 간호
			신생아 통증조절, 광선요법, 교환수혈 시 간호												아동
			출생시 손상 신생아 간호												아동
			미숙아와 과숙아의 특성												아동
			고위험(용혈성질환, 패혈증, 근골격계장애,
			소화기계 장애, 유전질환, 대사질환)간호												아동
			당뇨병, 중독, 모체요인과 관련된 감염 산모의
			신생아 간호												아동
	44	심폐소생술 간호	심정지 환자의 심폐소생술, 세동제거술	성인	성인
			응급의료전달체계, 응급간호의 원칙, 응급환자	성인
	45	응급간호	분류기준		성인									지역
			외상의 유형에 따른 간호, 출혈시 간호, 쇼크의	성인
			유형, 쇼크의 유형에 따른 간호		성인
III.			중독의 유형, 중독의 유형에 따른 간호	성인	성인
위 험 요 인			진단검사 수행, 진단검사결과 확인, 진단검사	성인			모성
			전후 간호		성인			모성
사 정	46	진단검사간호
			침습적 시술(중심정맥관, 흉강천자,	성인
			기관지내시경)		성인
			침습적 검사방법(양수천자, 경피제대혈채취,				모성
			융모막융모생검) 검사 전후 간호					모성
			생식기 검진 전후 간호(질경검진,				모성
			자궁경부세포검사, 세포도말검사)					모성
			수술동의서, 수술 전/중.후 간호	성인	성인		모성	모성
			여성 생식기 수술 간호				모성	모성
	47	수술간호	유방절제술 환자간호	성인	성인
			(중증도 진정(moderate sedation) 시술 중 또는	성인
			후에 대상자 관리)		성인
			마취의 종류 및 방법, 합병증	성인	성인		모성	모성
			국소마취의 종류(척추마취, 경막외 마취)에 따른	성인			모성
			간호과정		성인			모성
			임부의 생리적 변화				모성	모성
	48	산전간호와 교육	임부의 건강사정과 산전간호				모성	모성
			임부간호(임신주기별 간호)				모성	모성
			임부와 가족의 사회심리적 적응과 간호				모성	모성
			분만관련 주요개념(분만요소, 산도, 골반경선,				모성
			아두경선, 태세, 태향, 태위, 선진부)					모성
	49	분만중 간호와 교육
			분만생리(분만과정, 분만기전, 자궁수축,				모성
			분만전구증상)					모성
III.			통증완화간호(통증사정, 비약물적방법, 약물적				모성
			방법)					모성
위 험 요 인
			산부 간호(1기, 2기, 3기, 4기 간호,				모성
사 정			상호작용증진)					모성
			산후생리적 변화				모성	모성
	50	산후관리와 교육	산모와 가족의 사회심리적 적응과 간호				모성	모성
			사회심리적 변화, 모성역할, 애착증진간호				모성	모성
			산모 간호(산후건강사정과 건강관리)				모성	모성
			모유수유 간호				모성	모성
			고위험 임신요인 사정				모성	모성
			출혈성 임신 건강문제가 있는 임부 간호(유산, 자궁경관무력증, 자궁외임신, 포상기태,				모성
			전치태반, 태반조기박리)					모성
	51	고위험 임부간호	임신성고혈압 임부 간호				모성	모성
			내과적 임신 건강문제가 있는 임부 간호(임신성 당뇨, 갑상선기능장애, 심장질환, 빈혈,				모성
			성전파성질환, 비뇨기질환, TORCH 감염)					모성
			분만과정 관련 건강문제가 있는 산부 간호 (난산, 급속분만, 지연분만, 조기진통, 자궁파열, 자궁내번증, 태반유착, 다태분만, 과숙아분만,					모성
			조기분만)				모성
III.			태아부속물 관련 건강문제가 있는 산부간호(양수과다증, 양수과소증,				모성
위 험 요 인	52	고위험 산부간호	조기파막,제대탈출)					모성
사 정			대안적분만 간호(유도분만, 흡입분만,				모성
			제왕절개분만)					모성
			산후감염 산모 간호(산욕감염, 자궁내막염,				모성
	53	고위험 산모간호	폐색전증, 유방염)					모성
			산후출혈 산모 간호(산후출혈, 자궁이완,				모성
			산도열상, 산후혈종)					모성
			산후우울 산모 간호				모성	모성
			간호력, 체온측정(활력징후에 포함), 신체검진(피부상태 조사), 임상검사(혈액배양검사), 영향요인(활력징후에
			포함)						기본	기본					아동
Ⅳ.	54	체온유지간호	체온유지 간호진단						기본	기본					아동
			체온조절 문제 간호계획, 발열단계에 따른 간호,						기본						아동
기 본 간 호			고체온 및 저체온 대상자 간호							기본
			체온유지 간호결과 평가						기본	기본					아동
			열냉요법 적응증, 금기증, 적용-건열, 습열,						기본
			건냉, 습냉							기본
	55	세척(irrigation)(방	세척(irrigation)(방광, 귀, 눈) 수행
		광, 귀, 눈) 수행
	56	개인위생간호	구강간호,등간호,침상세발,회음부간호						기본	기본	정신	정신
	57	섭취 및 배설량	섭취량과 배설량 측정방법, 결과해석						기본
		사정과 간호
			경장영양 종류, 적응증, 합병증						기본	기본
			영양상태지표, 영양 및 대사기능의 특징						기본	기본					아동
			소화기능 사정(병력, 신체사정, 진단검사)	성인	성인										아동
			영양과잉, 영양결핍						기본	기본	정신				아동
			흡인, 설사, 변비, 비만, 과체중, 영양부족	성인	성인				기본	기본	정신				아동
	58	영양사정 및 관리	영양요구 간호계획, 치료식이(일반 치료식이,						기본		정신				아동
			특별 치료식이), 금식, 식욕촉진, 식사돕기							기본
Ⅳ.
			영양간호 결과 평가						기본	기본	정신				아동
기 본 간 호			비경장영양 종류, 적응증, 합병증						기본	기본					아동
			중심 비경구영양, 말초 비경구영양, 완전						기본						아동
			비경구영양							기본
			비경구영양(TPN)주입 및 대상자의 반응 평가						기본	기본					아동
			지속적, 간헐적 위관 영양 제공						기본	기본					아동
			경장영양간호 결과평가						기본	기본					아동
			췌장염, 담낭염,항암화학요법, PCA, 장폐색,	성인
			메니에르병, 두개내압상승, 대사성 알칼리증		성인
			건강문제 별 영양 불균형 특성 핵심질환:식도출혈,위장관출혈,위루술,간이식,장루	성인											아동
			간호,비장관,담관관리		성인
	59	질환별 영양문제의 사정 및 관리
			영양장애 아동간호												아동
			비만 아동간호: 식이상담, 행동요법, 집단 및								정신				아동
			가족 참여, 신체활동, 예방									정신
			일반치료식이, 특별치료식이	성인	성인					기본
	60	섭취장애 대상자	연하장애 간호	성인											아동
		사정 및 간호
			간호력, 배뇨 영향요인, 배뇨양상, 검사물 채취,	성인					기본						아동
			신체검진, 진단검사		성인					기본
	61	배뇨장애 대상자 사정 및 간호	배뇨장애와 관련된 간호진단	성인	성인				기본	기본					아동
			배뇨장애 간호- 자연배뇨 촉진방법, 수분섭취,	성인					기본						아동
			요실금간호(방광조절훈련, 케겔운동)		성인					기본
Ⅳ.
			단순도뇨, 유치도뇨, 자가도뇨교육, 콘돔카테터, 치골상부도뇨관 간호, 요로전환술, 요로감염	성인					기본						아동
기 본 간 호			예방간호, 방광세척		성인					기본
			배뇨간호 결과 평가	성인	성인				기본	기본					아동
	62	투석대상자 관리	복막투석, 혈액투석, CRRT, 동정맥루 관리,	성인
			투석간호		성인
	63	요루 및 장루 관리	요루 관리	성인	성인
			장루 관리	성인	성인
	64	기관절개부 관리	기관절개관의 적응증 및 간호	성인	성인				기본	기본
			배변요구와 관련된 간호진단	성인	성인				기본	기본					아동
			관장종류(청결관장, 정체관장, 구풍관장,						기본
	65	배변관리	투약관장, 용수관장, 역류관장)별 목적 및 간호							기본
			배변장애 간호	성인	성인				기본	기본					아동
			변비, 설사, 고창, 변실금, 분변매복	성인	성인				기본	기본					아동
			염증성장질환(궤양성대장염, 크론병), 대장암,	성인
			직장암, 치핵		성인
			배변장애 간호 결과 평가	성인	성인				기본	기본					아동
			수면력, 수면에 영향을 미치는 요인, 수면일지,						기본		정신				아동
			신체검진, 진단검사							기본		정신
	66	수면과 휴식 간호	수면증진간호 및 결과평가	성인	성인				기본	기본	정신	정신			아동
			수면간호 결과 평가	성인	성인				기본	기본	정신	정신			아동
			수면생리, 수면각성 장애						기본	기본	정신	정신
			수면각성장애						기본	기본	정신	정신			아동
			피로	성인	성인						정신	정신
Ⅳ.			암, 간염, 만성페쇄성폐질환, 빈혈, 투석, 결핵,	성인
			울혈성 심부전, 갑상샘기능항진/저하증		성인
기 본 간 호
	67	피부통합성 사정 및 간호	면역성피부질환(건선,아토피피부염), 감염성피부질환(무좀, 단순포진, 대상포진,	성인
			농가진, 연조직염), 화상, 피부종양		성인										아동
			신체역학의 원리, 이동절차의 일반적 지침, 신체역학을 이용한 들어올리기, 기구 이용한 이동법, 보행 및 보행보조, 보행 보조기구의
	68	이동간호	종류 및 사용방법						기본	기본					아동
			간호력, 활동과 운동 영향요인, 신체검진, ADL,	성인					기본						아동
			부동으로 인한 문제		성인					기본
			활동 및 운동 간호진단, 활동 및 운동 간호계획	성인	성인				기본	기본					아동
	69	활동과 자기돌봄장애 사정 및 간호	관절범위운동의 종류, 목적, 주의점, 각 관절별 수행방법						기본
										기본
			체위의 종류, 올바른 체위 유지목적						기본	기본					아동
			활동과 운동 간호 결과 평가	성인	성인				기본	기본					아동
			운동유형, 운동효과, 부동의 영향						기본	기본					아동
			골절, 고정, 뇌졸중, 무의식, 파킨슨병, 길랑-바레 증후군, 근위축측삭경화증,	성인											아동
			다발성경화증, 척수손상
	70	외과적 장치 관리	외과적 견인장치(splints, braces, casts)이	성인											아동
			목적, 종류, 간호		성인
	71	척추손상 및 질환대상자의 간호	절단, 의식장애, 뇌졸중, 파킨슨병, 근무력증, 다발경화증, 근위축측삭경화증, 길랑-바래	성인
			증후군, 척수손상, 추간판탈출, 척추관협착		성인										아동
	72	관절대치술 환자간호	관절대치술의 적응증, 수술 전후 간호	성인	성인
			호흡기계 해부생리, 호흡과정 및 호흡조절기전,	성인					기본						아동
			관류와 환기		성인					기본
Ⅴ. 생 리 적			호흡기계 건강사정(정상과 비정상 구별)	성인	성인				기본	기본					아동
			호흡기계 장애 핵심질환: 폐쇄성호흡기질환(천식, 만성폐쇄성폐질환), 염증성호흡기질환(폐렴, 흉막염), 감염성호흡기질환(상기도감염, 폐결핵), 외상성호흡기질환(기흉,늑골골절), 호흡기중증질환(폐색전증, 급성호흡부전,
통 합 유 지			성인호흡곤란증후군)		성인
	73	호흡기능장애 대상자 간호		성인											아동
			산소요법	성인	성인				기본	기본					아동
			흉부물리요법, 강화폐활랑계, 체위배액, 심호흡과	성인					기본	기본					아동
			기침, nebulizer		성인
			동맥혈가스분석 해석, 호흡성/대사성 알칼리증과	성인											아동
			산증		성인
			아동기 호흡특성, 호흡기계 건강사정, 아동의												아동
			비인두염
			핵심질환(인두염, 편도염, 중이염, 크루프,												아동
			기관지염, 세기관지염, 폐렴, 결핵) 아동간호
			기도관리, 검체채취, 흉부물리요법, 강화폐활랑계, 체위배액, 심호흡과 기침,	성인					기본						아동
			nebulizer		성인					기본
			핵심질환 : 호흡기 중증질환(폐색전증,	성인											아동
			급성호흡부전, 성인호흡곤란증후군) 간호		성인
	74	호흡증진중재
Ⅴ.			산소요법, 흉부물리요법(타진, 진동, 체위배액),	성인					기본						아동
생 리 적			강화폐활랑계, 심호흡과 기침, nebulizer		성인					기본
통 합 유 지			흡인의 적응증, 절차 및 간호(주의사항 포함)	성인	성인				기본	기본					아동
			심호흡, 기침, 입술오므리기호흡, 횡격막 호흡,	성인					기본						아동
			강화폐활량계 목적 및 교육방법		성인					기본
			타진, 진동, 체위배액의 목적, 원리, 적용방법 및	성인					기본						아동
			주의점		성인					기본
			산소요법의 종류별 장단점, 목적, 적응증 및	성인					기본						아동
			간호		성인					기본
			인공기도관의 적응증 및 관리	성인	성인				기본	기본
	75	호흡보조장치 관리	산소전달시스템, 진단검사, 약물, 인공호흡기	성인
			모드 및 관리방법, 감염관리		성인
			무균술 적용과 삽입 부위 사정, 주입장치 약물주입,혈액채취시주의점,삽입부위드레싱,합병	성인					기본
	76	중심정맥관 관리	증종류및간호		성인					기본
			중심정맥주사(비터널카테터, 말초삽입중심정맥관,	성인					기본						아동?
			터널카테터, 이식포트) 유형 및 적응증.		성인					기본
			신생아 호흡특성, 호흡기계 건강사정(정상, 비정상구분),
	77	태아질식 증상과 징후 사정 및 간호	고위험신생아 호흡기계 관련장애(호흡곤라증후군, 무호흡, 태변흡인, 기관지폐형성이상,
			미숙아망막병)												아동
	78	고위험신생아 보육기	고위험 신생아의 통증조절, 광선요법, 교환수혈												아동
		적용간호
	79	호흡재활관리	단계별 호흡재활 간호중재	성인	성인
	80	심전도관리	심장리듬, 심전도 전극 위치	성인	성인
Ⅴ.	81	순환보조장치관리	심실보조장치, 인공심박동기를 가지고 있는	성인
			대상자의 간호		성인
생 리 적
	82	동맥관관리	동맥관 모니터, 혈역학, 침습적 라인 관리(동맥관	성인
통 합 유 지			합병증), 동맥혈 가스		성인
	83	조직관류장애 대상자 사정 및 간호	고혈압, 동맥경화, 대동맥류, 말초동맥질환,	성인
			심부정맥혈전증, 정맥류, 림프부종		성인
			부종, 탈수, 화상 간호	성인	성인										아동
			전해질 균형의 생리기전과 증상 및 징후, 관련질환
	84	체액전해질 불균형 사정 및 간호	(고/저칼륨혈증, 고/저나트륨혈증, 고/저칼슘혈증, 부갑상샘기능항진/저하증,	성인	성인										아동
			항이뇨호르몬부적절분비증후군)
			순환운동과 감각평가, 조기이상, 순환기구,	성인											아동
	85	활동지속성 장애 대상자 사정 및 간호	신체역학, 체위변경 및 가동화 기법		성인
			관련질환(심부전, 관상동맥병, 판막, 빈혈,	성인											아동
			호흡기계)		성인
	86	정맥순환증진장치	순환증진 전략, 조직관류, 혈전색전증 예방	성인
		간호
			핵심질환 : 빈혈,백혈병,파종성혈관내응고,혈우병,림프종,다발	성인											아동
			골수종, 응고장애의 병태생리, 증상과 징후		성인
			혈액의 기능 및 구성성분	성인	성인										아동
	87	혈액기능장애 대상자 간호	혈액계 건강사정, 각 진단검사의 목적 및	성인											아동
			결과해석		성인
Ⅴ
.			혈액제제 투여와 효과 평가, 혈액기능장애	성인											아동
생 리 적			간호문제에 따른 간호중재,		성인
통 합 유 지			항응고요법, 혈전용해요법관련 간호중재	성인	성인
			아동기 혈액 특성, 혈액계 건강사정, 진단검사의												아동
			목적 및 결과해석
			철결핍성빈혈, 재생불량성빈혈 환자, 혈우병,	성인											아동
			특발성 저혈소판 잭반병 간호		성인
			심박출량 감소, 심장의 구조 및 기능, 심장주기,	성인											아동
			심박동 조절 및 심박출량 영향요인		성인
			심혈관계 건강사정(정상과 비정상 구별,흉통,	성인											아동
			심계항진, 심잡음)		성인
	88	순환기능장애 대상자간호
			핵심질환 : 심부전, 심장판막질환, 심근근육병,	성인											아동
			심장눌림증, 심내막염, 심근염, 심장염		성인
			핵심질환 : 심부전, 관상동맥병, 부정맥,	성인											아동
			심장눌림증		성인
			아동 심장의 구조 및 기능 및 심박출량												아동
			영향요인, 선천심장병의 병태생리
			아동 심혈관계 건강사정(정상과 비정상 구분)												아동
			선천 심장병 (심방중격결손, 심실중격결손, 대동맥축착, 대동맥판협착, 폐동맥판협착,												아동
			팔로네증후, 대혈관전위, 심내막염) 간호
	89	심장수술 후 간호	심장수술 후 합병증(예방)관리	성인	성인
			심장이식의 적응증과 간호관리	성인	성인
			소화기계의 구조 및 기능, 소화와 흡수기전	성인	성인										아동
Ⅴ.			소화기계 건강사정(정상과 비정상 구분)	성인	성인										아동
			위장질환(위염, 위암, 소화성궤양) 간호	성인	성인										아동
생 리 적			간질환(간염, 간경화, 간암, 담석증, 담낭염,	성인											아동
			담낭암, 췌장염, 췌장암) 간호		성인
통 합 유 지
	90	소화기능장애 대상자 간호	장질환(과민대장증후군, 크론병, 궤양성대장염,	성인											아동
			소장흡수불량증후군, 장폐색증) 간호		성인
			복막염 대상자 간호	성인	성인
			소화기계 질환별 치료식이	성인	성인										아동
			아동기 소화기능의 특성과 소화기계 건강사정												아동
			아동의 급성위장관염, 변비와 유분증, 장중첩증												아동
			간호
			고위험신생아 소화기능의 특성과 건강사정												아동
			신생아 소화기계장애 (구순/구개열,기관식도루,항문직장기형,선천성유 문협착증,선천거대결장,담도폐쇄, 복벽손상, 탈장,
			괴사소장대장염) 간호												아동
			비뇨기계 구조 및 기능, 배뇨기전 및 영향요인, 비뇨기계 건강사정 관련질환
			(방광염, 사구체신염, 급성.만성신부전, 신장암, 방광암, 신대체요법, 결석, 대사성산증,	성인	성인										아동
			전립샘장애)
	91	배뇨장애를 가진 대상자 간호	아동의 비뇨생식기 특성, 건강사정 비뇨기계												아동
			기형 아동간호
			아동의 비뇨생식기 건강문제 (비뇨기계기형, 요로감염, 방광요관역류, 사구체신염, 신증후군)												아동
Ⅴ.			간호
			당질대사기전, 저혈당의 원인, 위험요인, 증상,	성인											아동
생 리 적	92	당질대사장애 대상자 간호	간호, 고위험신생아의 혈당조절		성인
통 합 유 지			소아당뇨병의 증상 및 징후, 진단검사, 혈당감시												아동
			및 조절(식이, 약물), 당뇨합병증 예방 및 관리
	93	당뇨병 합병증	당뇨병의 합병증 증상 및 징후	성인											아동
		예방을 위한 간호			성인
			내분비계 해부생리 및 기능(호르몬), 내분비계	성인											아동
			건강사정(정상과 비정상 구별)		성인
	94	내분비계장애 대상자 간호	뇌하수체질환(뇌하수체 종양, 요붕증,	성인											아동
			항이뇨호르몬부적절분비증후군) 간호		성인
			부신질환(쿠싱증후군, 알도스테론증, 에디슨병,	성인											아동
			갈색세포종)간호		성인
			갑상샘기능항진/저하증, 부갑상샘기능	성인											아동
			항진/저하증 간호		성인
			성장장애, 성조숙 아동 간호												아동
			선천성 갑상선저하증 아동 간호												아동
			생식작용과 호르몬, 월경주기, 월경장애의 종류(무월경, 기능성 자궁출혈, 월경전증후군, 월경곤란증), 정의, 원인, 증상 및 징후,
			치료방법,				모성	모성
			무월경, 무월경 치료 및 간호				모성	모성
	95	생식기 질환/생식기 건강문제를 가진 대상자 간호	기능성 자궁출혈의 치료 및 간호				모성	모성
			자궁의 구조 및 기능, 여성 생식기 건강사정				모성	모성
Ⅴ.			자궁내막증, 자궁선근증, 자궁내막증식증,				모성
			자궁내막폴립 간호					모성
생 리 적
			자궁탈수, 자궁전방전위, 생식기누공 간호				모성	모성
통 합 유 지			복압성 요실금 간호				모성	모성
			난(불)임의 정의 및 진단, 원인, 치료과정				모성	모성
			면역반응의 기전 및 건강사정	성인	성인
			면역손상관련질환(자가면역, 후천면역결핍증후군, 과민반응-알러지, 장기이식, 전신홍반성루프스)의	성인
			종류와 간호		성인
	96	면역손상 대상자 사정 및 간호
			아동의 면역기전 및 건강사정(정상과 비정상												아동
			구분)
			아동의 면역손상관련질환(아토피피부염, 알레르기비염, 천식, 류마티스열, 가와사키병,												아동
			헤노흐-쇤라인자색반)
			감각기계 구조 및 기능, 건강사정(정상과 비정상	성인											아동
			구분)		성인
	97	감각기능장애를 가진 대상자 사정 및 간호
			시각장애 관련질환(염증성눈질환, 망막박리,	성인											아동
			녹내장/백내장, 각막이식)간호		성인
			청각장애 관련질환(염증성귀질환, 메니에르병,	성인											아동
			난청)
	98	두개내압 상승 환자의 간호	뇌의 구조 및 기능, 뇌 혈액공급, 두개내압	성인											아동
			조절기전, 의식수준 사정		성인
Ⅴ.			두개내압상승 환자간호	성인	성인										아동
			신경계 신체사정의 정상과 비정상 구별	성인	성인										아동
생 리 적			신경운동장애 관련질환(뇌졸중, 간질, 파킨슨병, 근무력증, 다발성경화증, 길랑-바레 증후군, 안면신경마비, 삼차신경통, 추간판탈출,
			척추외상, 척추관협착)	성인	성인										아동
통 합 유 지
			뇌동맥류,외상성뇌손상,두통,뇌종양,뇌막염 간호	성인	성인										아동
	99	신경계 질환별 간호중재	뇌졸중 간호	성인	성인
			인지기능 장애의 원인, 위험요인, 인지기능장애	성인							정신
			관련질환(무의식, 뇌졸중, 외상성뇌손상)		성인							정신
			치매 관련요인, 행동특성, 간호								정신	정신
			아동기 뇌의 특성, 신경계 건강사정												아동
			아동관련 신경계 장애 관련질환(수막염, 열발적,												아동
			뇌전증) 간호
			고위험 신생아 신경계 관련질환(뇌실내 출혈,												아동
			경련, 이분척추, 수두증),
			섬망 관련요인, 행동특성, 간호	성인	성인						정신	정신
			근골격계 구조 및 기능, 근골격계 건강사정,	성인	성인										아동
			부동, 운동유형, 관절범위운동, 체위 유지 및	성인											아동
			변경, 이동간호, 자가간호결핍 간호		성인
	100	운동기능장애 간호중재	운동기능장애 관련 근골격계질환(골절, 골관절염, 골다공증, 류마티스관절염, 요통, 통풍, 골수염,	성인											아동
			염좌, 강직척추염, 관절대치술, 절단)간호		성인
Ⅴ.			운동기능장애 관련 신경계질환(뇌졸중, 길랑바레증후군, 근위축측삭경화증, 파킨슨병, 척수손상, 추간판탈출, 척추관협착,
			의식장애)간호	성인	성인										아동
생 리 적
			아동의 근골격계 특성 및 관련질환(척추만곡, 근육디스트로피, 뇌성마비,												아동
통 합 유 지			소아류마티스관절염)간호
			상처유형, 영향요인, 상처의 상태	성인	성인				기본	기본
	101	상처간호 수행 및 드레싱 교환	욕창단계, 욕창위험요인, 욕창위험요인 측정도구,	성인					기본
			욕창간호							기본
			드레싱 종류 별 적응증, 상처세척, 배액관관리,	성인					기본
			붕대 및 바인더 적용							기본
	102	화상환자 간호중재	화상의 정의, 원인, 병태생리, 임상증상,	성인											아동
			치료과정, 간호중재		성인
			피부계 구조 및 기능, 피부계 건강사정(정상과	성인
			비정상 구별)		성인
	103	피부질환 대상자의 간호중재
			아동피부질환(접촉피부염, 기저귀피부염, 농가진,												아동
			옴, 머릿니, 칸디다증, 혈관종, 여드름) 간호
			피부통합성장애 관련질환(면역성피부질환, 감염성	성인											아동
			피부질환, 화상, 피부종양)간호		성인
	104	배액장치관리	흉관, 상처 음압 장치 유지 및 관리,	성인
			밀봉흉곽배액을 가진 대상자 간호		성인
			관련 기관의 구조 및 기능, 각 종양의 원인,	성인			모성								아동
Ⅴ.			증상 및 징후, 검사		성인			모성
생 리 적	105	계통별 신생물 질환 대상자의 간호	신생물 질환 치료방법, 방사선요법,	성인			모성								아동
			항암화학요법, 수술 전 간호, 수술 후 간호		성인			모성
통 합 유 지
			생식기종양(외음양성질환, 외음암, 자궁경관 상피내종양, 자궁경부암, 자궁근종, 자궁내막암, 융모상피암, 난소낭종, 난소양성종양, 난소암)
			간호				모성	모성
			소아종양(조혈모세포이식/골수이식, 골수생검, 백혈병, 뇌종양, 신경모세포종, 빌름스종양,												아동
			골육종)간호
	106	통증간호	통증의 원인 및 영향요인, 통증사정, 통증	성인			모성								아동
			완화를 위한 약물요법 및 비약물요법		성인			모성
	107	재활간호서비스	재활간호	성인	성인								지역	지역	아동
			정신사회재활								정신	정신	지역	지역
			대상 기관의 구조 및 기능, 건강사정,
			전파경로별 격리주의, 의료폐기물관리
			여성생식기의 구조 및 기능, 건강사정, 외음의				모성
			감염성 질환					모성
Ⅴ.			외음의 감염성 질환, 세균성 질염, 트리코모니스질염, , 캔디다성 질염, 노인성				모성
			질염, 자궁경부염, 난관염, 골반감염 간호					모성
생 리 적
	108	(법정) 감염질환자의 전파예방 및 간호	성전파성 질환(후천성면역결핍증, 단순포진 바이러스성 질환, 인유두종 바이러스성 질환, 매독 세균성 질환, 임질 세균성 질환,
통 합 유 지			클라미디아 세균성 질환) 간호				모성	모성
			아동기 면역의 특성												아동
			아동기 호발 전파성질환(수두, 풍진, 홍역, 볼거리, 일본뇌염, 돌발피진(장미진), 성홍열,												아동
			손발입병, 파상풍, 디프테리아, 백일해)
			질병의 자연사와 예방수준										지역	지역
			집단면역										지역	지역
			감염성 질환의 잠복기										지역	지역
			질병발현의 역학적 요인										지역	지역
			역학적 측정지표(유병률, 사망률)										지역	지역
			진단검사 및 역학적 연구										지역	지역
			법정전염병의 정의, 종류, 지정 목적 및										지역
			관리방법											지역
			투약의 5원칙						기본	기본			지역	지역
			약물작용기전과 유형						기본	기본	정신	정신	지역	지역
			약물투여경로별 목적 및 특성						기본	기본			지역	지역
Ⅵ.	109	투약의 적절성과 정확성	경구투여절차 및 평가						기본	기본			지역	지역	아동
			처방된 약품의 적절성과 처방의 정확성 평가						기본	기본			지역	지역	아동
약 물			근육/피하/피내/국소투여/정맥주사 절차 및						기본				지역		아동
및			평가							기본				지역
비 경 구 요 법
			검진이나 검사 결과에 기반하여 약물의 투여량 확인 (혈당수치에 따른 인슐린 투여, 특정										지역		아동
			혈압을 유지하기 위해 약물의 투여)											지역
	110	약물 투여에 필요한	약용량 계산(성인/아동)						기본						아동
		계산 시행								기본
	111	정맥주입장치 관리	중심정맥관, 이식형 포트 관리						기본	기본
	112	약품관리	지침에 따라 규제약물을 관리(증인, 잔량폐기),
			안전하고 통제된 환경에서 의약품 취급 및 관리
			투약오류 보고 및 예방
	113	말초정맥관 삽입,	말초정맥관 삽입/유지/제거						기본
		유지, 제거								기본
	114	대상자에게 약물에 대해 교육	약물치료에 대한 대상자의 반응(치료효과,	성인			모성		기본		정신		지역
			부작용, 이상반응) 평가		성인			모성		기본		정신		지역
	115	고위험 약품관리	마약관리방법								정신
		(마약관리)
			정신간호의 원리(정신간호의 개념, 정신간호사의 역할과 기능, 치료적 자기이용, 자기인식,								정신
			대상자-간호사의 상호작용)									정신
			이상행동 사정과 간호								정신	정신
	116	이상행동 사정 및 간호	정신간호의 발달								정신	정신
Ⅶ.			정신간호의 이론적모형(정신분석모형, 대인관계모형, 사회적 모형, 실존적 모형,								정신
			행동모형, 의사소통모형, 간호모형 등)									정신
심 리
			스트레스, 대처 및 관리(스트레스 개념, 반응 및								정신
사 회 적			이론, 스트레스 대처기전 및 관리기법)									정신
통 합 유 지			정신건강사정(정신건강 개념, 신체와 정신과의 관계, 정신건강과 정신질환의 연속성, 정신건강								정신
			영향 요인, 정신건강 상태 사정)									정신
			위기사정 및 관리(위기의 정의, 특성, 종류 및 중재, 자살의 단서, 정신역동, 위험요인 및 예방적 간호중재, 자살 시도자 및 유가족
	117	폭력의 잠재성 평가 및 예방	간호중재, 공격행동 사정 및 대처방안)								정신	정신
			성폭력의 정의, 원인, 영향 및 성폭력 피해				모성				정신
			대상자 간호					모성				정신
		학대 또는 방임 대상자를 확인하고 적절하게 중재
	118		가정폭력의 개념, 유형(아동학대, 배우자학대, 노인학대), 가해자와 피해자의 특성, 예방 및				모성				정신		지역		아동
			대처방안									정신		지역
			물질관련 및 중독장애의 정의, 유형(물질관련장애, 도박장애), 관련요인, 정신역동, 행동특성과 물질관련 및 중독장애
			대상자 간호								정신	정신
	119	중독 사정 및 간호	중독의 유형, 중독의 유형에 따른 간호								정신	정신
			인간의 정신생물학적 이해(뇌신경계의 구조와 기능, 신경전달물질의 기능, 정신질환과 신경전달 물질, 신경계 및 기타 생물학적 관련성,
			뇌영상기법)								정신	정신
			인간의 정신심리적 이해(정신역동, Freud의 의식 구조, 성격 구조, 방어기전 및 정신성적 발달이론, Erikson의 정신사회적 발달이론, Sullivan의 대인관계 이론, Mahler의
			분리개별화 이론)								정신	정신
Ⅶ.
심 리			정신치료기법의 이해(약물치료, 기타 생물학적 치료, 환경치료, 활동치료, 개인 정신치료, 집단								정신
			정신치료, 가족치료, 인지행동치료 등)									정신
사 회 적
			간호사정, 진단시 지지제공, 가족의 대처방법에 대한 지지, 만성질환과 일반적인 건강관리에 대한 교육, 정상발달 증진, 현실적인 미래의
통 합 유 지	120	정신사회건강문제 간호 및 교육	목표 설정								정신	정신	지역
			아동의 만성질환이 미치는 영향(부모, 형제자매), 지속되는 스트레스와 주기적인 위기의 대처, 가족구성원의 감정을 조절하도록 돕기,
			지지체계확립								정신	정신
			치료적 환경의 개념, 요소 및 치료적 환경 조성								정신	정신
			섭식장애의 정의, 유형(신경성 식욕부진증, 신경성 폭식증, 폭식장애 등), 관련요인,								정신
			정신역동, 행동특성 및 섭식장애 대상자 간호									정신
			정상 성반응과 성정체감 발달				모성	모성			정신	정신
			성 관련장애의 정의, 유형(성기능부전, 성별불편감, 변태성욕장애), 관련요인, 행동특성								정신
			및 성 관련장애 대상자 간호									정신
			조현병장애의 정의, 관련요인, 행동특성 및								정신
			조현병장애 환자 간호									정신
			기타 정신병적 장애의 정의, 유형(조현양상장애, 단기 정신병적 장애, 조현정동장애, 망상장애								정신
			등), 행동특성 및 기타 정신병적 장애 환자 간호									정신
			우울장애의 정의, 유형(주요우울장애, 기분저하장애), 관련요인, 행동특성 및 우울장애								정신
Ⅶ.			환자 간호									정신
심 리			양극성 및 관련 장애의 정의, 유형(제1형 양극성장애, 제2형 양극성장애, 순환성장애),								정신
			관련요인, 행동특성 및 양극성장애 환자 간호									정신
사 회 적
	121	정신질환자 간호	불안 정도 사정 및 불안 수준별 간호								정신	정신
통 합 유 지			불안장애의 정의, 유형(공황장애, 광장공포증, 특정공포증, 범불안장애, 사회불안장애),								정신
			관련요인, 행동특성 및 불안장애 환자 간호									정신
			강박 및 강박 관련 장애의 개념, 유형(강박장애, 신체변형장애 등), 관련요인, 행동특성 및 강박								정신
			및 강박 관련 장애 환자 간호									정신
			외상 및 스트레스 관련 장애의 개념, 유형(외상후 스트레스장애, 적응장애 등), 관련요인, 행동특성 및 외상 및 스트레스 관련
			장애 환자 간호								정신	정신	지역	지역
			신체증상 및 관련 장애의 정의, 유형(신체증상장애, 전환장애, 질병불안장애, 인위성장애), 관련요인, 행동특성 및 신체증상 및
			관련 장애 환자 간호								정신	정신
			해리장애의 정의, 유형(해리성 정체성장애, 해리성 기억상실, 이인성/비현실감 장애),								정신
			관련요인, 행동특성 및 해리장애 환자 간호									정신
			인격장애의 정의, 유형(편집성, 조현성, 조현형, 반사회성, 경계성, 연극성, 자기애성, 의존성, 강박성, 화피성 인격장애), 관련요인, 정신역동,
			행동특성 및 인격장애 환자 간호								정신	정신
			신경발달장애의 정의, 유형(지적장애,자폐스펙트럼장애, 주의력결핌 과인행동장애, 특정학습장애, 틱/뚜렛장애 등),
			행동특성 및 신경발달장애 환자 간호								정신	정신			아동
	122	아동정신질환자 간호	반응성 애착장애 대상자의 행동특성과 간호								정신	정신			아동
Ⅶ.			분리불안장애 대상자의 행동특성과 간호								정신	정신			아동
			파괴적, 충동조절 및 품행장애의 정의, 유형(적대적 반항장애, 품행장애 등), 행동특성								정신
심 리			및 파괴적, 충동조절 및 품행장애 대상자 간호									정신
사 회 적			배설장애 대상자의 행동특성과 간호								정신	정신			아동
			사후관리(post-mortem care),	성인
통 합 유 지			사전연명의료의향서(advance directives)		성인
	123	임종간호와 교육	임종징후 사정	성인	성인
			품위 있는 죽음, 임종 시 신체적 간호,	성인							정신
			정신적, 영적간호, 가족 지지		성인							정신
			사후 신체적 변화, 사체 관리, 사별 가족 지지 / 발달단계에 따른 아동의 죽음에 대한 이해, 아동의 사망과 관련된 윤리적 쟁점, 임종을 앞둔 아동의 간호, 애동(부모, 형제자매), 간호사의
			반응	성인	성인						정신				아동
			치료적 인간관계와 간호사의 역할								정신	정신			아동
	124	치료적 의사소통 기법	의사소통의 개념과 치료적, 비치료적 의사소통								정신				아동
			기법									정신
			상담기술								정신	정신			아동
			역학의 정의와 목적, 질병의 역학모형											지역
Ⅷ.	125	(지역사회)건강교육 계획
			보건교육 개념과 보건교육										지역	지역
			학습이론, 건강행위이론, 보건교육관련이론										지역	지역
			보건교육, 학교보건교육										지역	지역
			정신건강증진의 개념, 취약집단 및										지역
		건강증진 및 유지관리에 대한 정보(예방접종 등) 제공	정건강증진사업											지역
	126
			개인/가족/지역사회/인구집단의 건강위험										지역	지역
			건강증진요인 및 위험요인										지역	지역	아동
Ⅷ.			인구구조의 유형별 특징										지역	지역	아동
			한국의 인구정책										지역	지역
건 강 증 진			생활습관개선을 위한 건강증진사업										지역	지역	아동
및			만성질환관리								정신	정신	지역	지역
유 지		고위험 건강 행위의 예방 및 치료에 대한 정보(금연, 안전한 성 행위, 바늘교환) 제공	영유아보건사업										지역	지역	아동
	127		여성보건사업										지역	지역
			노인보건사업								정신	정신	지역	지역
			맞춤형 방문간호사업								정신	정신	지역	지역	아동
			가족계획				모성	모성					지역	지역
			성의 개념과 성건강				모성	모성					지역	지역	아동
	128	성건강증진간호	피임의 원리와 유형				모성	모성
			우리나라 가족										지역	지역
	129	문화간호	다문화사회의 건강행태와 신념										지역	지역	아동
			문화적 특성에따른 건강과 질병, 다문화가족의										지역		아동
			건강특성											지역
			산업재해 관리, 작업환경관리										지역	지역
			환경보건, 환경건강정보										지역	지역
	130	산업과 환경 간호	지역사회/산업장/가정 환경사정										지역	지역
			risk communication의 원칙										지역	지역
			근로자 건강진단										지역	지역
			작업관련성 질환의 예방 및 관리										지역	지역
			산업보건과 산업간호										지역	지역
			공중보건상의 재난 시 지켜야할 원칙의 적용과										지역
	131	재난간호	활용											지역
Ⅷ.
			공중보건법										지역	지역
건 강 증 진			위기/재난시 의사소통체계										지역	지역
및			국제재난구조단체										지역	지역
유 지		치료계획을 결정하기 위해가족 역동성 (family dynamics) (가족 구조, 결속, 의사소통, 경계, 대처기전) 사정
	132		가족역동성 사정										지역	지역
		가정환경에서 대상자를 관리할 수 있는 역량(장비, 지역사회 자원) 평가
	133		지역사회 자원평가										지역	지역
	134	건강위험요인 사정과 교육	학교건강검사										지역	지역	아동
			학교보건교육										지역	지역	아동
			지역사회 정신보건								정신	정신	지역	지역
